# Supplementary material for: The Influence of Topinambur and Inulin Preventive Supplementation on Microbiota, Anxious Behavior, Cognitive Functions and Neurogenesis in Mice Exposed to the Chronic Unpredictable Mild Stress
Source: Nutrients. 2023 Apr 23;15(9):2041. doi: 10.3390/nu15092041 (PMC10181297; doi:10.3390/nu15092041)
Supplement: Supplementary file 1 [file nutrients-15-02041-s001.zip › Table S1.xlsx]

## Sheet: Arkusz1
	Kingdom	Phylum	Class	Order	Family	Genus	FLUC2	FLUC4	FLUC5	FLUC6	FLUC7	InuC1	InuC2	InuC3	InuC4	InuC5	KC1	KC2	KC3	KC5	TPBC1	TPBC2	TPBC3	TPBC4	TPBC6
ASV00001	Bacteria	Actinobacteria	Actinobacteria	Bifidobacteriales	Bifidobacteriaceae	Bifidobacterium	0.000674513	0.000270683	0.0337766	0.000541993	0.00716418	0.00325093	0.00773942	0.00331225	0.00200931	0.00499251	0.0112727	0.0674574	0.00318492	0	0.0306451	0.00318348	0.00518922	0.0158205	0
ASV00002	Bacteria	Actinobacteria	Actinobacteria	Corynebacteriales	Corynebacteriaceae	Corynebacterium 1	0	0	0	0	0	0	0	0	0	0	0	0	0	0.000135318	0	0	0	0	0.000198654
ASV00003	Bacteria	Actinobacteria	Coriobacteriia	Coriobacteriales	Atopobiaceae	Coriobacteriaceae UCG-002	0.000232591	0	0.000754638	0	0.00163184	0	0	0	0	0	0.00204631	0.000687916	0	0.000202977	0.000336231	0	0	0	0
ASV00004	Bacteria	Actinobacteria	Coriobacteriia	Coriobacteriales	Eggerthellaceae	Adlercreutzia	0	0	0	0	0.000577114	0.00024571	0	0	0	0	0	0	0	0	0	0	0	0	0
ASV00005	Bacteria	Actinobacteria	Coriobacteriia	Coriobacteriales	Eggerthellaceae	Enterorhabdus	0.000651254	0.000734711	0.000624528	0	0.000179104	0	0.000289324	9.97665e-05	0.000122519	0.000520053	0.000107701	0.00066707	0.000445888	0.000992332	0.000456314	0.00162819	0.000348057	0.00014694	0.000620794
ASV00006	Bacteria	Actinobacteria	Coriobacteriia	Coriobacteriales	Eggerthellaceae	Gordonibacter	0	0.00141142	0.000676572	0.000587159	0.00246766	0	0	0	0	0	0	0	0	0	0	0	0	0	0
ASV00007	Bacteria	Bacteroidetes	Bacteroidia	Bacteroidales	Bacteroidaceae	Bacteroides	0.0723357	0.164981	0.0450962	0.0420722	0.0260498	0.114425	0.0797811	0.122354	0.0911541	0.15302	0.0689643	0.169769	0.125783	0.147587	0.058192	0.201288	0.0967283	0.279578	0.0775248
ASV00008	Bacteria	Bacteroidetes	Bacteroidia	Bacteroidales	Marinifilaceae	Butyricimonas	0.00165139	0.00077338	7.8066e-05	0.00194214	0	0.00145536	0.00159128	0.000259393	0.000416565	0	0	0	0	0	0.000600413	0	0.00123402	0.00029388	0.000372476
ASV00009	Bacteria	Bacteroidetes	Bacteroidia	Bacteroidales	Marinifilaceae	Odoribacter	0.0182816	0.0100346	0.0100705	0.0314808	0.00981095	0.0158199	0.0393481	0.0194146	0.0298946	0.0180771	0.00588763	0.0025432	0.00919379	0.00205232	0.0224795	0.0188821	0.0304708	0.0093062	0.0116709
ASV00010	Bacteria	Bacteroidetes	Bacteroidia	Bacteroidales	Muribaculaceae	Muribaculum	0.00844304	0.00632238	0.00595904	0.00925905	0.0100697	0.00674756	0.00243514	0.00764212	0.00531732	0.0039524	0.00107701	0.000729607	0.00104041	0.00838972	0.0103751	0.00590522	0.0060119	0.00952661	0.0254277
ASV00011	Bacteria	Bacteroidetes	Bacteroidia	Bacteroidales	Muribaculaceae	uncultured Barnesiella sp,	0.00481463	0.0105566	0.00442374	0.0013324	0.00107463	0.00145536	0.000867972	0.000778179	0.000637099	0.000790481	0.000861605	0.000354381	0.00248423	0.00205232	0.000744512	0.000899149	0	0.00080817	0.00665491
ASV00012	Bacteria	Bacteroidetes	Bacteroidia	Bacteroidales	Muribaculaceae		0.143043	0.146749	0.15863	0.117003	0.169831	0.109568	0.164674	0.157851	0.141656	0.13744	0.171352	0.115132	0.119392	0.159269	0.157188	0.102479	0.121377	0.15725	0.172879
ASV00013	Bacteria	Bacteroidetes	Bacteroidia	Bacteroidales	Prevotellaceae	Alloprevotella	0.0014188	0.0115234	0.00707799	0.0377814	0.0187861	0.0336622	0.00433986	0.026498	0.0141877	0.00692711	0.019422	0.00556586	0.00649723	0.0305819	0.0650127	0.00595383	0.0286673	0.00568168	0.0398302
ASV00014	Bacteria	Bacteroidetes	Bacteroidia	Bacteroidales	Prevotellaceae	Prevotellaceae NK3B31 group	0.0043727	0.00502697	0	0.00562318	0	0.0147804	0.0328383	0.0221681	0.0288655	0.00465968	0.0312691	0.0241187	0.0301293	0.0161479	0.00235362	0.00335358	0.021801	0.0095511	0
ASV00015	Bacteria	Bacteroidetes	Bacteroidia	Bacteroidales	Prevotellaceae	Prevotellaceae UCG-001	0.00972229	0.00744378	0.00637539	0.0138434	0.0139502	0.00788161	0.0140563	0.00881936	0.0144572	0.00039524	0.0184527	0.00702508	0.000127397	0.00764547	0.0542533	0.00036452	0.0636945	0	0.0666981
ASV00016	Bacteria	Bacteroidetes	Bacteroidia	Bacteroidales	Prevotellaceae		0.00220961	0.0395197	0.000312264	0.00275513	0.00041791	0	0	0	0	0	0.00911865	0.00448187	0.00817462	0.0198466	0	0.00349939	0.0164536	0.00428575	0.00623277
ASV00017	Bacteria	Bacteroidetes	Bacteroidia	Bacteroidales	Rikenellaceae	Alistipes	0.014816	0.0230854	0.00213381	0.0117432	0.00965174	0.0355712	0.0666409	0.0288325	0.0588336	0.0368614	0.0257763	0.0114027	0.0277512	0.0283491	0.0309813	0.00959903	0.0377484	0.0434453	0.0202627
ASV00018	Bacteria	Bacteroidetes	Bacteroidia	Bacteroidales	Rikenellaceae	Rikenella	0.000232591	0.000348021	0.0156913	0.0013324	0.00240796	0.00315642	0.0110908	0	0.0124969	0.00164337	0.00122061	0.000187613	0.00176232	0.001917	0.00804554	0.00753341	0.00721428	0.00303676	0.00432073
ASV00019	Bacteria	Bacteroidetes	Bacteroidia	Bacteroidales	Rikenellaceae	Rikenellaceae RC9 gut group	0.0845467	0.00311286	0.00223789	0.0607258	0.00652736	0.0302223	0.0169978	0.0329429	0.0458956	0.0581836	0.0107701	0.0161764	0.0551415	0	0.0277151	0.00396112	0.0039552	0.0143266	0.0207345
ASV00020	Bacteria	Bacteroidetes	Bacteroidia	Bacteroidales	Rs-E47 termite group		0	0	0	0	0	0	0	0	0	0	0	0	0	0	0.00122484	0	0.00041134	0	0.000273149
ASV00021	Bacteria	Bacteroidetes	Bacteroidia	Bacteroidales	Tannerellaceae	Parabacteroides	0.0527515	0.0197792	0.00299253	0.0150177	0.00270647	0.0108301	0.0300174	0.00897899	0.00656702	0.0122941	0.00420032	0.0253278	0.0277512	0.0180424	0.0173399	0.00277035	0.020219	0.0491024	0.0294008
ASV00022	Bacteria	Bacteroidetes	Bacteroidia	Flavobacteriales	Flavobacteriaceae	Myroides	0	0	0	0	0	0	0	0	0	0	0	0	0	0	0	0	0	0	0.000148991
ASV00023	Bacteria	Bacteroidetes	Bacteroidia	Flavobacteriales	Flavobacteriaceae		0	0	0	0	0	0	0	0	0	0	0.000466703	0	0	0	0.000216149	0	0.00126566	0	0
ASV00024	Bacteria	Bacteroidetes	Bacteroidia	Flavobacteriales	Weeksellaceae	Chryseobacterium	0	0	0	0	0.000119403	0	0	0	0	0	0	0	0	0.000180424	0	0	0	0	0
ASV00025	Bacteria	Bacteroidetes	Bacteroidia	Sphingobacteriales	Sphingobacteriaceae	Sphingobacterium	0	0	0	0	0	0	0	0	0	0	0	0	0	0.000811908	0	0	0	0	0
ASV00026	Bacteria	Cyanobacteria	Melainabacteria	Gastranaerophilales			0.0374006	0.0129155	7.8066e-05	0.0319324	0	0.0119831	0.0104639	0.0142866	0.0025729	0.00463888	0.00940585	0.00500302	0.0051171	0.00550293	0.00571593	0.00102066	0.0127832	0.00695516	0.00583546
ASV00027	Bacteria	Deferribacteres	Deferribacteres	Deferribacterales	Deferribacteraceae	Mucispirillum	0.00509373	0.0207266	0.00426761	0.0110657	0.00604975	0.00103954	0.00161539	0.000877946	0.000490076	0.000665668	0.00904685	0.00143837	0.00556299	0.0264772	0.00182526	0.00143378	0.0168333	0.00066123	0.00521467
ASV00028	Bacteria	Epsilonbacteraeota	Campylobacteria	Campylobacterales	Helicobacteraceae	Helicobacter	0.0347956	0.0100346	0.0493898	0.0186536	0.0212537	0.110702	0.024906	0.028653	0.0100956	0.0925279	0.0265302	0.0135499	0.0910037	0.11829	0.0879245	0.0139976	0.025693	0.040335	0.063917
ASV00029	Bacteria	Firmicutes	Bacilli	Bacillales	Staphylococcaceae	Staphylococcus	0	0	0	0	0.00151244	0	0	0	0	0	0.000107701	0	8.49311e-05	0.000992332	0	4.86027e-05	0.000727756	0	0.00528917
ASV00030	Bacteria	Firmicutes	Bacilli	Lactobacillales	Aerococcaceae	Aerococcus	0	0	0	0	5.97015e-05	0	0	0	0	0	0	0	0	0.00126297	0	0	0	0	0
ASV00031	Bacteria	Firmicutes	Bacilli	Lactobacillales	Enterococcaceae	Enterococcus	0	0	0.000312264	0	0	0	0	0	0	0	0	0	0	0	0	0	0	0	0
ASV00032	Bacteria	Firmicutes	Bacilli	Lactobacillales	Lactobacillaceae	Lactobacillus	0.00155836	0.00116007	0.144604	0.000993654	0.16207	0.124537	0.145675	0.106291	0.154619	0.147716	0.185676	0.360635	0.127927	0.0562697	0.137831	0.0789793	0.0704341	0.220728	0.0543816
ASV00033	Bacteria	Firmicutes	Bacilli	Lactobacillales	Streptococcaceae	Streptococcus	0	0.000483363	0.000702594	0	0.00175124	0	0	0	0	0	0	0	0	0	0	0	0	0	0
ASV00034	Bacteria	Firmicutes	Clostridia	Clostridiales	Caldicoprobacteraceae	Caldicoprobacter	0	9.66725e-05	0	0	0	0.000359114	0.00127785	0	0	0	0.000574403	0	0	0	0	0	0.000158208	0	0
ASV00035	Bacteria	Firmicutes	Clostridia	Clostridiales	Christensenellaceae	Christensenellaceae R-7 group	0	0.000251349	0	0	0	0.000359114	0.000216993	0	0	0	0.00172321	0	0	0	0	0	0.000664473	0	0
ASV00036	Bacteria	Firmicutes	Clostridia	Clostridiales	Christensenellaceae		0	0.000232014	0	0.00022583	0	0	0	9.97665e-05	0	0	0.000502603	0	0	0.00166892	0.000144099	0	0.000348057	0	0
ASV00037	Bacteria	Firmicutes	Clostridia	Clostridiales	Clostridiales vadinBB60 group		0.00283761	0.000193345	0	0.00149048	0	0.0120398	0.0051355	0.00953768	0.00933595	0.0010193	0.000107701	0.00066707	0.000913009	0.000428507	0.00048033	0.000267315	0.000474623	0.00112654	0.000744953
ASV00038	Bacteria	Firmicutes	Clostridia	Clostridiales	Family XIII	Anaerovorax	0	0	0	0	0.000119403	0.000207908	0.000216993	9.97665e-05	0	0	0.000610303	0	0	0	0	0	0	0	0
ASV00039	Bacteria	Firmicutes	Clostridia	Clostridiales	Family XIII	Family XIII AD3011 group	0.000209332	0.00021268	0	0.000158081	0	0	0.000361655	9.97665e-05	0.000318549	0	0.000287202	0	0	0	0.000456314	0	0	0	0
ASV00040	Bacteria	Firmicutes	Clostridia	Clostridiales	Family XIII	Family XIII UCG-001	0.000279109	0.000135342	0	0.000158081	0.00105473	0.00026461	0	0	0.000318549	0	0.000646204	0.000125076	0.000424655	0	0.000264182	0.00157959	0.000632831	0	0.000223486
ASV00041	Bacteria	Firmicutes	Clostridia	Clostridiales	Family XIII	[Eubacterium] brachy group	0.000418663	0.000638039	0	0.00255188	0.00191045	0	0.000289324	0	0.000122519	0.000499251	0.00312332	0.000291843	0.000424655	0.00403699	0.000408281	0.00257594	0.000822681	0.00029388	0.000943607
ASV00042	Bacteria	Firmicutes	Clostridia	Clostridiales	Family XIII	[Eubacterium] nodatum group	0.00290738	0.00245548	0	0.00431336	0.000318408	0.00136085	0.000578648	0.000997665	0.000882137	0.000769679	0.00362592	0.0012716	0.00233561	0.000924673	0.00168116	0.00036452	0.001677	0.00181226	0.000496635
ASV00043	Bacteria	Firmicutes	Clostridia	Clostridiales	Lachnospiraceae	A2	0.0121645	0	0.000624528	0.0089203	0.0078806	0.000623724	0	0.000319253	0.000735114	0.00122733	0	0	0.000424655	0	0	0.00301337	0	0	0.000571131
ASV00044	Bacteria	Firmicutes	Clostridia	Clostridiales	Lachnospiraceae	ASF356	0.0158859	0.0138048	0.00281038	0.0159662	0.0249751	0.00304302	0.000385765	0	0.000735114	0	0.0137498	0.0163224	0	0.0151105	0.00437101	0	0	0	0.000496635
ASV00045	Bacteria	Firmicutes	Clostridia	Clostridiales	Lachnospiraceae	Acetatifactor	0	0	0	0.000135498	0	0.000491419	0.00142251	0	0.000294046	0	0	0	0	0	0	0	0	0	0
ASV00046	Bacteria	Firmicutes	Clostridia	Clostridiales	Lachnospiraceae	Anaerostipes	0	0	0	0	0	0	0	0	0	0	0	0	0	0.0284619	0	0	0	0	0
ASV00047	Bacteria	Firmicutes	Clostridia	Clostridiales	Lachnospiraceae	Blautia	0.0312834	0.0359235	0.00325275	0.0181568	0.000835821	0.00366674	0.000626869	0.00624539	0.000808625	0.00104011	0.0145037	0.000354381	0.00161369	0.0290032	0.00112878	0.000680437	0.00613846	0.00161634	0.00357577
ASV00048	Bacteria	Firmicutes	Clostridia	Clostridiales	Lachnospiraceae	Coprococcus 2	0	0	0	0	0	0	0	0	0	0	0.000466703	0	0	0	0	0	0	0	0
ASV00049	Bacteria	Firmicutes	Clostridia	Clostridiales	Lachnospiraceae	Coprococcus 3	0	0	0	0.000270997	0.000557214	0	0	0	0	0	0	0	0	0	0	0.000218712	0	0	0
ASV00050	Bacteria	Firmicutes	Clostridia	Clostridiales	Lachnospiraceae	GCA-900066575	0.00351212	0.00328687	0.00145723	0.0037262	0.00557214	0.00395025	0.00740187	0.00371132	0.00558687	0.000332834	0.00179501	0.000291843	0.000976708	0	0.00184927	0.00352369	0.00490444	0	0.00042214
ASV00051	Bacteria	Firmicutes	Clostridia	Clostridiales	Lachnospiraceae	Hungatella	0	0	0	0	0	0	0	0	0	0	0	0	0	0.000202977	0	0	0	0	0
ASV00052	Bacteria	Firmicutes	Clostridia	Clostridiales	Lachnospiraceae	Lachnoclostridium	0.0050007	0.00290018	0.00346093	0.00621034	0.0138507	0.0024949	0.00231459	0.00271365	0.00421465	0.00663588	0.00315922	0.00168852	0.00303629	0.00739738	0.0036265	0.0170109	0.00594861	0.00149389	0.0110501
ASV00053	Bacteria	Firmicutes	Clostridia	Clostridiales	Lachnospiraceae	Lachnospiraceae FCS020 group	0.00202354	0	0.000598506	0.00162598	0.000457711	0	0	0.00383104	0	0.00366117	0.000430802	0.000187613	0.00448012	0.00117276	0.000840578	0.00109356	0.000537907	0	0.00670458
ASV00054	Bacteria	Firmicutes	Clostridia	Clostridiales	Lachnospiraceae	Lachnospiraceae NK4A136 group	0.0348886	0.0702036	0.067371	0.0377137	0.0725174	0.0807817	0.0623734	0.058124	0.0790002	0.165086	0.0400646	0.059265	0.217891	0.0292287	0.0776694	0.269502	0.0649918	0.0359513	0.146309
ASV00055	Bacteria	Firmicutes	Clostridia	Clostridiales	Lachnospiraceae	Lachnospiraceae UCG-001	0.0413546	0.0422072	0	0.0542671	0.0831841	0.00939366	0.000554538	0.00117725	0.00156824	0.00029123	0.0322025	0	0.000679449	0	0.0139776	0.00383961	0.0459436	0	0.0264458
ASV00056	Bacteria	Firmicutes	Clostridia	Clostridiales	Lachnospiraceae	Lachnospiraceae UCG-006	0.00097688	0	0.000494418	0.000451661	0.00143284	0.00661526	0.0020976	0.0035916	0.0084048	0.00141454	0.00136421	0	0.0011041	0	0.00206542	0.00556501	0.000253133	0.00063674	0.0020362
ASV00057	Bacteria	Firmicutes	Clostridia	Clostridiales	Lachnospiraceae	Lachnospiraceae UCG-010	0	7.7338e-05	0	0	0	0	0	0	0	0	0	0	0	0.000135318	0	0	0	0	0
ASV00058	Bacteria	Firmicutes	Clostridia	Clostridiales	Lachnospiraceae	Lactonifactor	0	0	0	0	0	0	0	0	0	0	0	0.000396073	0	0.000315742	0	0	0	0	0
ASV00059	Bacteria	Firmicutes	Clostridia	Clostridiales	Lachnospiraceae	Marvinbryantia	0.0110946	0.000328687	0	0.000158081	0	0	0	0	0	0.0115868	0	0.000812991	0	0	0.00129689	0.000899149	0.000474623	0.00154287	0.00754886
ASV00060	Bacteria	Firmicutes	Clostridia	Clostridiales	Lachnospiraceae	Roseburia	0.0059078	0.000522032	0.00681777	0.00182923	0.0298706	0.00173887	0.00118141	0	0	0.00156016	0.00118471	0.00148006	0.0025904	0.00444294	0.00189731	0.00208991	0.00284774	0	0.00394825
ASV00061	Bacteria	Firmicutes	Clostridia	Clostridiales	Lachnospiraceae	Tyzzerella 3	0	0	0	0.000564576	0	0	0	0	0	0	0	0	0	0	0	0	0	0	0
ASV00062	Bacteria	Firmicutes	Clostridia	Clostridiales	Lachnospiraceae	Tyzzerella	0.00283761	0.00139208	0.000962815	0.0022583	0.00113433	0.000718228	0.00178416	0.00223477	0.00100466	0.0039316	0.00218991	0.000375227	0.00458628	0.00162382	0.00122484	0.00301337	0.0035755	0.00085715	0.00427106
ASV00063	Bacteria	Firmicutes	Clostridia	Clostridiales	Lachnospiraceae	[Eubacterium] fissicatena group	0	0.00771447	0	0.00356812	0	0.00852423	0.000626869	0	0	0	0.000359002	0	0	0	0	0	0	0	0
ASV00064	Bacteria	Firmicutes	Clostridia	Clostridiales	Lachnospiraceae	[Eubacterium] ventriosum group	0	0	0	0.00022583	0	0	0	0	0	0	0.000287202	0	0	0	0	0	0	0	0
ASV00065	Bacteria	Firmicutes	Clostridia	Clostridiales	Lachnospiraceae	[Eubacterium] xylanophilum group	0.00109318	0.00363489	0.000910771	0.00347779	0.000955224	0.00294851	0.000409876	0.00544725	0.00338152	0.000998502	0.00312332	0.000833837	0.000955475	0.00757781	0.00170517	0.0017497	0.00575876	0.00066123	0.00240868
ASV00066	Bacteria	Firmicutes	Clostridia	Clostridiales	Lachnospiraceae	[Ruminococcus] torques group	0	0	0	0	0	0	0	0	0	0	0.000215401	0	0	0	0	0	0.000727756	0	0
ASV00067	Bacteria	Firmicutes	Clostridia	Clostridiales	Lachnospiraceae		0.0440061	0.0210939	0.0395535	0.0506989	0.0642587	0.0347584	0.0265696	0.0547319	0.0377358	0.0723498	0.0493628	0.00752538	0.0478587	0.0789129	0.0226236	0.0959417	0.0428427	0.00666128	0.0439026
ASV00068	Bacteria	Firmicutes	Clostridia	Clostridiales	Peptococcaceae	Peptococcus	0	0.000174011	0	0.000406495	0.000159204	0.000113404	0	0.00023944	0	0	0.000466703	0	0	0	0	0	0	0	0
ASV00069	Bacteria	Firmicutes	Clostridia	Clostridiales	Peptococcaceae		0.00190724	0.000870053	0.000806682	0.000632325	0.00157214	0.00102064	0.000771531	0.00133687	0.000392061	0.00145615	0.00373362	0.000208459	0.00390683	0.00327018	0.000288198	0.0018955	0.00164536	0	0.00372476
ASV00070	Bacteria	Firmicutes	Clostridia	Clostridiales	Peptostreptococcaceae	Clostridioides	0	0	0	0	0	0	0	0	0	0	0	0	0	0.00660803	0	0	0	0	0
ASV00071	Bacteria	Firmicutes	Clostridia	Clostridiales	Ruminococcaceae	Anaerotruncus	0.00974555	0.00119874	0.00473601	0.0101624	0.0286567	0.000604823	0	0.000139673	0.000294046	0.00133134	0.00122061	0.00158429	0.00061575	0.000586378	0.00357846	0.00461725	0.000569548	0	0.00221003
ASV00072	Bacteria	Firmicutes	Clostridia	Clostridiales	Ruminococcaceae	Angelakisella	0	0	0	0	0.000218905	0.000567022	0	0	0	0	0.000502603	0	0	0.000405954	0.00055238	0	0	0.00017143	0.000670458
ASV00073	Bacteria	Firmicutes	Clostridia	Clostridiales	Ruminococcaceae	Butyricicoccus	0.00179095	0.000870053	0	0.000632325	0.00465672	0.00122855	0.000216993	0.00161622	0.00205832	0.00827925	0.000897505	0.000708762	0.00114657	0.000338295	0.00158509	0.000510328	0.000474623	0	0.00399791
ASV00074	Bacteria	Firmicutes	Clostridia	Clostridiales	Ruminococcaceae	Candidatus Soleaferrea	0.000209332	0	0	0	0	0.000170107	0	0	0	0	0	0	0	0.000135318	0	0	0	0	0.000124159
ASV00075	Bacteria	Firmicutes	Clostridia	Clostridiales	Ruminococcaceae	GCA-900066225	0	0.000464028	0	0.000406495	0.00240796	0	0	0	0	0	0.000466703	0.000270997	0.000233561	0.00455571	0	0	0	0	0
ASV00076	Bacteria	Firmicutes	Clostridia	Clostridiales	Ruminococcaceae	Harryflintia	0.000209332	0.000406025	0.00052044	0	0.000557214	0	0	0.000159626	0	0.000249626	0.000646204	0	0.000106164	0.00189445	0	0.000388821	0	0	0.000248318
ASV00077	Bacteria	Firmicutes	Clostridia	Clostridiales	Ruminococcaceae	Intestinimonas	0.00751268	0.00987993	0.00117099	0.0109076	0.00899502	0.00682316	0.012248	0.00476884	0.00722862	0.00139374	0.00104111	0	0.000636983	0	0.00206542	0.00133657	0.00667637	0.00313472	0.0021852
ASV00078	Bacteria	Firmicutes	Clostridia	Clostridiales	Ruminococcaceae	Negativibacillus	0	0.00116007	0	0.00124207	0.00218905	7.56029e-05	0	0	0	0	0.00107701	0	0	0	0	0	0.000474623	0	0
ASV00079	Bacteria	Firmicutes	Clostridia	Clostridiales	Ruminococcaceae	Oscillibacter	0.0130251	0.0152743	0.0013011	0.0129853	0.00620896	0.00389355	0.00438808	0.00131692	0.00262191	0.001997	0.00179501	0.00045861	0.00636983	0.007871	0.00420289	0.0018469	0.00661309	0.00120001	0.00923742
ASV00080	Bacteria	Firmicutes	Clostridia	Clostridiales	Ruminococcaceae	Ruminiclostridium 1	0	0	0	0	0	0	0.000409876	0	0	0	0	0	0	0	7.20496e-05	0	0	0	0
ASV00081	Bacteria	Firmicutes	Clostridia	Clostridiales	Ruminococcaceae	Ruminiclostridium 5	0.00223287	0.00127608	0.000702594	0.00124207	0.00294527	0.00190897	0.00267625	0.0014965	0.00401862	0.000873689	0.00136421	0.000333535	0.00138013	0.0186062	0.00127288	0.00162819	0.00386027	0.0002449	0.000869112
ASV00082	Bacteria	Firmicutes	Clostridia	Clostridiales	Ruminococcaceae	Ruminiclostridium 6	0	0.00129541	0.000364308	0.0025293	0.000577114	0.000907235	0.00173594	0.00229463	0.00139672	0	0.00175911	0.000291843	0.000530819	0	0.00163312	0.00036452	0.000727756	0	0.000645626
ASV00083	Bacteria	Firmicutes	Clostridia	Clostridiales	Ruminococcaceae	Ruminiclostridium 9	0.00890822	0.0139595	0.00257618	0.00763307	0.01001	0.00408256	0.00135018	0.00881936	0.00281794	0.00461807	0.00807754	0.00218882	0.00806845	0.00491655	0.00415486	0.00658566	0.00857486	0.00484902	0.0108515
ASV00084	Bacteria	Firmicutes	Clostridia	Clostridiales	Ruminococcaceae	Ruminiclostridium	0.00802438	0.00367356	0.000598506	0.00704591	0.00664677	0.00130415	0.00385765	0.00460921	0.0106101	0.00112332	0.00143601	0.000333535	0.00180479	0.000270636	0.00463519	0.000850547	0.00284774	0.0002449	0.00404758
ASV00085	Bacteria	Firmicutes	Clostridia	Clostridiales	Ruminococcaceae	Ruminococcaceae NK4A214 group	0.000604736	0.000367356	0	0.000248414	0.00041791	0.000699327	0.000241103	0.00111739	0.00122519	0.000187219	0.00136421	0	0.000127397	0	0.00163312	0.000340219	0.00189849	0	0.000297981
ASV00086	Bacteria	Firmicutes	Clostridia	Clostridiales	Ruminococcaceae	Ruminococcaceae UCG-003	0	0	0	0	0	0	0	0	0	0	0	0	0	0	0.000456314	0	0.000569548	0	0.00139058
ASV00087	Bacteria	Firmicutes	Clostridia	Clostridiales	Ruminococcaceae	Ruminococcaceae UCG-004	0.00106992	0.00348021	0	0.00169373	0.00204975	0.000737129	0.000650979	0	0	0.000249626	0.00197451	0	0.000339724	0.0033604	0.000504347	0.00340219	0.00186685	0	0.000173822
ASV00088	Bacteria	Firmicutes	Clostridia	Clostridiales	Ruminococcaceae	Ruminococcaceae UCG-005	0.000674513	0.000348021	0	0.00051941	0	0.000529221	0.00108496	0.000419019	0.000931144	0	0.000323102	0	0.000169862	0.000112765	0	0.000194411	0.000284774	0	0.000198654
ASV00089	Bacteria	Firmicutes	Clostridia	Clostridiales	Ruminococcaceae	Ruminococcaceae UCG-009	0.000511699	0.000928056	0	0.000361329	0.000517413	0.000434717	0	0	0	0.000208021	0.000466703	0.000166767	0.000828078	0.000496166	0.00055238	0	0.000917605	0.00014694	0.000645626
ASV00090	Bacteria	Firmicutes	Clostridia	Clostridiales	Ruminococcaceae	Ruminococcaceae UCG-010	0.000883844	0.00038669	0.000156132	0.000564576	0.000119403	0.00236259	0.0108014	0.00454935	0.00585641	0	0.00269251	0.000729607	0.00104041	0	0.000840578	0.000315917	0.000949247	4.898e-05	0.00084428
ASV00091	Bacteria	Firmicutes	Clostridia	Clostridiales	Ruminococcaceae	Ruminococcaceae UCG-013	0.000372145	0	0	0.00456178	0.000716418	0.00287291	0.00270036	0.00177584	0.00281794	0.000665668	0.000789804	0.000125076	0.00076438	0.000270636	0.00345838	0.000753341	0.000980888	0.00034286	0.000198654
ASV00092	Bacteria	Firmicutes	Clostridia	Clostridiales	Ruminococcaceae	Ruminococcaceae UCG-014	0.00476811	0.0304132	0	0.0139112	0.00218905	0.0404854	0.0744527	0.115849	0.083901	0	0.0367259	0	0.000445888	0	0.00302608	0.000340219	0.0417352	0	0.000297981
ASV00093	Bacteria	Firmicutes	Clostridia	Clostridiales	Ruminococcaceae	Ruminococcus 1	0.00700098	0.0126834	0.000546462	0.0196021	0.000119403	0.00933696	0.00988523	0.0177784	0.00933595	0.000332834	0.00624663	0.00160514	0.00592394	0.000293189	0.00646044	0.00449575	0.024807	0.0031837	0.00658042
ASV00094	Bacteria	Firmicutes	Clostridia	Clostridiales	Ruminococcaceae	Ruminococcus 2	0	0	0	0	0	0.000321312	0.000771531	0	0	0	0.00165141	0	0	0	0	0	0	0	0
ASV00095	Bacteria	Firmicutes	Clostridia	Clostridiales	Ruminococcaceae	UBA1819	0.00165139	0.00237814	0	0.00178406	0	0.000113404	0	0.000139673	0	0	0.00132831	0.000145921	0.000233561	0.000789355	0.000384264	0	0	0	0
ASV00096	Bacteria	Firmicutes	Clostridia	Clostridiales	Ruminococcaceae	[Eubacterium] coprostanoligenes group	0.00534958	0.0111753	0	0.00584901	0.000676617	0.00107734	0.00617224	0.00215496	0.00230336	0	0.00319512	0	0	0.00126297	0	0	0.00680294	0	0
ASV00097	Bacteria	Firmicutes	Clostridia	Clostridiales	Ruminococcaceae		0.0120947	0.0233174	0.00494418	0.0229895	0.0251343	0.00742799	0.0166843	0.0225672	0.0127175	0.000956898	0.016191	0.0038148	0.00439518	0.0117501	0.00888611	0.00495747	0.0367042	0.00291431	0.021554
ASV00098	Bacteria	Firmicutes	Erysipelotrichia	Erysipelotrichales	Erysipelotrichaceae	Candidatus Stoquefichus	0	0.00141142	0	0.000158081	0	0.000642625	0	0.00035916	0.000367557	0	0	0	0	0	0.000192132	0	0	0	0.000173822
ASV00099	Bacteria	Firmicutes	Erysipelotrichia	Erysipelotrichales	Erysipelotrichaceae	Coprobacillus	0	0	0	0	0	0	0	0	0	0	0	0	0	0.00227785	0	0	0	0	0
ASV00100	Bacteria	Firmicutes	Erysipelotrichia	Erysipelotrichales	Erysipelotrichaceae	Dubosiella	0.000372145	0.00614837	0.0456686	0.00203247	0.0165572	0.0148938	0.0349118	0.0361554	0.000686106	0	0.0452701	0.00790061	0	0	0.042149	0.000461725	0.0149981	0.00017143	0
ASV00101	Bacteria	Firmicutes	Erysipelotrichia	Erysipelotrichales	Erysipelotrichaceae	Erysipelatoclostridium	0.00944318	0.00315152	0.000182154	0.000316163	0.0039005	0.000850533	0.000289324	7.98132e-05	0.00019603	0	0.00376952	0.00214713	0.00231437	0.000631484	0.00100869	0.00281896	0.00117074	0.00355105	0
ASV00102	Bacteria	Firmicutes	Erysipelotrichia	Erysipelotrichales	Erysipelotrichaceae	Erysipelotrichaceae UCG-004	0	0	0	0.000135498	0	0.000189007	0.000168772	0	0	0	0	0	0	0	0	0	0	0	0
ASV00103	Bacteria	Firmicutes	Erysipelotrichia	Erysipelotrichales	Erysipelotrichaceae	Faecalibaculum	0	0.00021268	0.0232377	0.000361329	0.00107463	0.000623724	0.00106085	0.000618553	0.000367557	0	0.00829295	0.00773384	0.000445888	0	0.00341035	0.000121507	0.00120238	9.796e-05	0
ASV00104	Bacteria	Firmicutes	Erysipelotrichia	Erysipelotrichales	Erysipelotrichaceae		0.00562869	0.00413758	0.00135314	0.00282288	0.00234826	0.000869434	0.00132607	0.000538739	0.00700809	0.00382759	0.00183091	0.0043568	0.00222944	0.00304465	0.00180124	0.0221385	0.000348057	0.00274288	0.00558715
ASV00105	Bacteria	Firmicutes	Negativicutes	Selenomonadales	Veillonellaceae	Quinella	0	0	0.000754638	0	0.0171144	0	0	0	0	0	0	0	0	0	0	0	0	0	0
ASV00106	Bacteria	Firmicutes	Negativicutes	Selenomonadales	Veillonellaceae	Veillonella	0	0	0	0	0.000159204	0	0	0	0	0	0	0	0	0	0	0	0	0	0
ASV00107	Bacteria	Patescibacteria	Saccharimonadia	Saccharimonadales	Saccharimonadaceae	Candidatus Saccharimonas	0	9.66725e-05	0.000156132	0.0010614	0.00431841	0.00113404	0.00491851	0.00590618	0.00715511	0	0.000215401	0	0	0.0014885	0.000504347	0	0	0	0
ASV00108	Bacteria	Proteobacteria	Alphaproteobacteria	Rhizobiales	Rhizobiaceae	Ochrobactrum	0	0	0	0	0	0	0	0	0	0	0	0	0	0.00022553	0	0	0	0	0
ASV00109	Bacteria	Proteobacteria	Alphaproteobacteria	Rhodospirillales			0.0198167	0.017285	0	0.0120819	0	0.0294662	0.0106568	0.000758226	0.00813526	0.00143535	0.000538503	0.00129245	0.000212328	0.000766802	0.000288198	0.000923451	0.0011391	0.0168001	0.00335229
ASV00110	Bacteria	Proteobacteria	Deltaproteobacteria	Desulfovibrionales	Desulfovibrionaceae	Bilophila	0.0033493	0.000812049	0	0.00189698	0.000139303	0.000661526	0.000337545	0.000199533	0.000833129	0.0019554	0	0	0.000169862	0.00205232	0	0	0.000442982	0.00029388	0.000670458
ASV00111	Bacteria	Proteobacteria	Deltaproteobacteria	Desulfovibrionales	Desulfovibrionaceae	Desulfovibrio	0.00237242	0.00251349	0.000598506	0.0014679	0.00618905	0.000529221	0.00241103	0.00163617	0.00176427	0.00478449	0.00251301	0.00045861	0.000913009	0.00514208	0.000648446	0.00828676	0.00234148	0.00041633	0.00340195
ASV00112	Bacteria	Proteobacteria	Deltaproteobacteria	Desulfovibrionales	Desulfovibrionaceae		0.00921059	0.0276483	0.0069739	0.0226282	0.0122388	0.000302412	0.000458096	0	0.000122519	0.000436845	0.0222581	0.00256405	0.00670956	0.00595399	0.00602815	0.00590522	0.0177826	0.00308574	0.00759852
ASV00113	Bacteria	Proteobacteria	Gammaproteobacteria	Betaproteobacteriales	Burkholderiaceae	Achromobacter	0	0	0	0	0	0	0	3.99066e-05	0	0	0	0	0	0	0	0	0	0	0
ASV00114	Bacteria	Proteobacteria	Gammaproteobacteria	Betaproteobacteriales	Burkholderiaceae	Alcaligenes	0	0	0	0	0	0	0	0	0	0	0	0	0	0	0	0	0	0	0.000223486
ASV00115	Bacteria	Proteobacteria	Gammaproteobacteria	Betaproteobacteriales	Burkholderiaceae	Delftia	0	0	0	0	0	0	0	0	0	0	0	0	0	0.00045106	0	0	0	0.0002449	0
ASV00116	Bacteria	Proteobacteria	Gammaproteobacteria	Betaproteobacteriales	Burkholderiaceae	Parasutterella	0.00137228	0.0059937	0.0822035	0.00447144	0.0198806	0.00289181	0.00122963	0.00163617	0	0.00257946	0.011165	0.0340831	0.00435272	0.00137573	0.0297084	0.000801944	0.00506265	0.0141797	0.0129373
ASV00117	Bacteria	Proteobacteria	Gammaproteobacteria	Betaproteobacteriales	Nitrosomonadaceae	Nitrosomonas	0	0.000135342	0	0	0	0	0	0	0	0	0	0	6.36983e-05	0.000293189	4.8033e-05	0	0	0	0
ASV00118	Bacteria	Proteobacteria	Gammaproteobacteria	Enterobacteriales	Enterobacteriaceae	Enterobacter	0.051263	0.0138048	0.00403341	0.0491859	0.00240796	0	0.00262803	0.000399066	0.00426366	0	0.000215401	0.000125076	0.000106164	0.00595399	0	0.000777643	0.00259461	0.00257145	0
ASV00119	Bacteria	Proteobacteria	Gammaproteobacteria	Enterobacteriales	Enterobacteriaceae	Escherichia-Shigella	0.00558217	0.00448561	0.179031	0.000609742	0.00308458	0.0025705	0.00125374	0.00035916	0.00230336	0.0029331	0	0	0	0	0.00259378	0	0.00215163	0	0.0032033
ASV00120	Bacteria	Proteobacteria	Gammaproteobacteria	Enterobacteriales	Enterobacteriaceae	Kosakonia	0	0	0	0	0	0	0	0	0.000686106	0	0	0	0	0.00200722	0	0	0	0.0007347	0
ASV00121	Bacteria	Proteobacteria	Gammaproteobacteria	Enterobacteriales	Enterobacteriaceae		0.0834768	0.0232401	0.00866533	0.0868544	0.004199	0	0.00458096	0.000698366	0.00686106	0	0	0.000396073	0	0.00915652	0.000216149	0.00119077	0.00354386	0.00443269	0
ASV00122	Bacteria	Proteobacteria	Gammaproteobacteria	Pasteurellales	Pasteurellaceae	Rodentibacter	0	0	0	0	0	0	0	0	0	0	0	0	0	0	0.000192132	0	0	9.796e-05	0
ASV00123	Bacteria	Proteobacteria	Gammaproteobacteria	Pseudomonadales	Moraxellaceae	Acinetobacter	0	0	0.000936793	0	0.000218905	0	0	0	0	0	0	0	0	0.00320253	0	0.000315917	0	0.00083266	0
ASV00124	Bacteria	Proteobacteria	Gammaproteobacteria	Pseudomonadales	Pseudomonadaceae	Pseudomonas	0	0	0.000182154	0	0.000318408	0	0.000337545	0	0.000392061	0	0	0	0	0.00184935	0	0	0.000316416	0.00029388	0
ASV00125	Bacteria	Proteobacteria	Gammaproteobacteria	Xanthomonadales	Xanthomonadaceae	Stenotrophomonas	0	0	0.0017695	0	0.010209	0	0	0.000339206	0.000416565	0	0.000215401	0	0	0.0123816	0.000360248	0.00109356	0.000442982	0.00325717	0.000670458
ASV00126	Bacteria	Spirochaetes	Brachyspirae	Brachyspirales	Brachyspiraceae	Brachyspira	0	0	0.000728616	0	0.000537313	0	0	0	0	0	0	0.000145921	0	0	0.000168116	0	0.000949247	0	0.00963472
ASV00127	Bacteria	Tenericutes	Mollicutes	Anaeroplasmatales	Anaeroplasmataceae	Anaeroplasma	4.65181e-05	0	0	0.00022583	0	0	0	0	0.000686106	0	0	0.000750453	0.00184725	0	0	0	0	0.00022041	0
ASV00128	Bacteria	Tenericutes	Mollicutes	Izimaplasmatales			0	0	0	0	0	0.000151206	0	0	0	0	0	0	0	0	0	0	0	0	0
ASV00129	Bacteria	Tenericutes	Mollicutes	Mollicutes RF39			0.00025585	0.0104986	0	0.0416431	0	0.0145536	0.0100299	0.0129497	0.0147758	0	0.00685694	0.00010423	0	0.00216509	0.000288198	0	0.0117707	0	0
ASV00130	Bacteria	Tenericutes	Mollicutes	Mycoplasmatales	Mycoplasmataceae	Mycoplasma	0.000325627	0	0	0.000564576	5.97015e-05	0.00296742	0	0	0.0177162	0	0	0	0	0	0	0	0	0	0
ASV00131	Bacteria	Verrucomicrobia	Verrucomicrobiae	Opitutales	Puniceicoccaceae		0	0	0	0	0	0	0	0	0	0	0.000287202	0	0	0.000180424	0	0	0	0	0.000347645
ASV00132	Bacteria	Verrucomicrobia	Verrucomicrobiae	Verrucomicrobiales	Akkermansiaceae	Akkermansia	0.00106992	0.037683	0.00052044	0.00815248	0	0.0259318	0.00110908	0.00115729	0	0.000416043	0.00994435	0.000833837	0.0027178	0.00796121	0.000936644	0.0402673	0.00417669	0.00600005	0
ASV00133	Bacteria						0.000139554	0.000464028	0	0.000609742	0.000298507	0	0	0	0	0	0.000502603	0	0	0	4.8033e-05	0.00036452	0.00060119	0	0.00121676
